# Supplementary material for: PdMATE16 and PdMATE35 are essential for the accumulation of multiple flavonoids in tree peonies
Source: Front Plant Sci. 2025 Nov 19;16:1703357. doi: 10.3389/fpls.2025.1703357 (PMC12672446; doi:10.3389/fpls.2025.1703357)
Supplement: Supplementary file 2 [file Table1.xls]

## Sheet: Sheet1
Table S1. List of identified MATE genes in P. delavayi var. lutea, along with their nomenclature and detailed information.
Gene name	Number of Amino Acid	Molecular Weight	Theoretical pI	Instability Index	Aliphatic Index	Grand Average of Hydropathicity	Localization
							pSORT	Cell-PLoc
PdMATE1	435	47334.6	8.68	29.55	123.1	0.804	plas	Cell membrane.
PdMATE2	396	43007	8.84	30.04	115.51	0.753	plas	Cell membrane.
PdMATE3	478	51772.9	6.16	27.2	117.62	0.721	plas	Cell membrane.
PdMATE4	426	45934.7	8.8	28.09	120.82	0.795	chlo	Cell membrane.
PdMATE5	486	52942.7	6.11	29.92	127.35	0.818	plas	Cell membrane.
PdMATE6	484	53181.8	6.31	26.07	116.45	0.74	plas	Cell membrane.
PdMATE7	511	55787.8	6.44	23.53	115.46	0.727	plas	Cell membrane.
PdMATE8	452	49012.4	5.57	22.78	118.43	0.753	plas	Cell membrane.
PdMATE9	485	53936.4	6.83	33.66	119.77	0.668	plas	Cell membrane.
PdMATE10	492	54554.7	8.46	29.94	114.76	0.7	plas	Cell membrane.
PdMATE11	439	47107.7	5.8	21.69	124.37	0.847	plas	Cell membrane.
PdMATE12	479	51540.8	5.98	33.27	118.73	0.752	plas	Cell membrane.
PdMATE13	511	55817.8	5.67	23.79	116.03	0.737	plas	Cell membrane.
PdMATE14	343	37186.6	5.25	30.05	121.78	0.665	plas	Cell membrane. Chloroplast.
PdMATE15	492	54540.6	8.27	29.94	114.76	0.701	plas	Cell membrane.
PdMATE16	486	52942.7	6.11	29.92	127.35	0.818	plas	Cell membrane.
PdMATE17	449	50071.8	7.46	41.56	115.9	0.604	plas	Cell membrane.
PdMATE18	521	56768.4	5.55	25.56	119.04	0.692	plas	Cell membrane.
PdMATE19	317	34745.7	5.25	25.76	101.26	0.564	chlo	Cell membrane.
PdMATE20	371	40886	8.69	25.12	121.16	0.987	plas	Cell membrane. Vacuole.
PdMATE21	511	55801.8	5.87	24.26	116.59	0.748	plas	Cell membrane.
PdMATE22	374	40722.6	9.07	21.2	120.48	0.876	plas	Cell membrane.
PdMATE23	400	43607.7	8.27	29	118.28	0.774	vacu	Cell membrane.
PdMATE24	404	43090.8	9.43	38.3	114.28	0.668	plas	Cell membrane.
PdMATE25	596	63548.7	9.38	34.41	112.89	0.477	plas	Cell membrane.
PdMATE26	517	54721.9	7.51	34.95	117.39	0.571	chlo	Cell membrane. Chloroplast.
PdMATE27	596	63548.7	9.38	34.41	112.89	0.477	plas	Cell membrane.
PdMATE28	596	63548.7	9.38	34.41	112.89	0.477	plas	Cell membrane.
PdMATE29	596	63548.7	9.38	34.41	112.89	0.477	plas	Cell membrane.
PdMATE30	561	60766.6	9.22	37.73	111.09	0.52	chlo	Cell membrane.
PdMATE31	333	35242.9	7.62	39.1	110.12	0.346	chlo	Cell membrane.
PdMATE32	502	54394.8	6.86	26.32	123.96	0.742	plas	Cell membrane.
PdMATE33	502	54472.8	6.87	27.19	122.41	0.722	plas	Cell membrane.
PdMATE34	537	58113.8	8.67	28.96	117.15	0.603	plas	Cell membrane.
PdMATE35	504	54545.8	7.39	31.43	119.42	0.706	plas	Cell membrane.
PdMATE36	405	44509.4	6.92	30.17	130.37	0.775	plas	Cell membrane.
PdMATE37	283	30280.5	4.91	27.42	116.15	0.616	plas	Cell membrane.

## Sheet: Sheet2
Table S2. Prediction of binding affinities of PdMATE proteins to various flavonoids.
Ligand	Pubmed ID	ΔG (Kcal/mol)
		PdMATE16	PdMATE35
ISP	5318659	-4.46	-4.8
Ap7Neo	5282150	-4.4	-6.34
Cyn	5280637	-4.75	-4.58
Km3G7G	6325460	-4.13	-3.57
Is3G	5318645	-3.66	-3.46
Qu3G	5280804	-4.22	-3.93
*ISP: isosalipurposide; Km3G7G: kaempferol 3,7-di-O-glucoside; Ap7Neo: apigenin 7-O-neohesperidoside; Is3G: isorhamnetin 3-O-glucoside; Cyn: cynaroside; Qu3G: quercetin 3-O-galloylglucoside.

## Sheet: Sheet3
Table S3. The amino acid sites bind flavonoids in different PdMATE transporters.
Site with Citrate Ligand	ISP	Ap7Neo	Cyn	Km3G7G	Is3G	Qu3G
PdMATE16	TYR(51),SER(77A),ILE(81A),GLY(85A),ILE(269)	VAL(188),ALA(192),THR(221)	TYR(51),VAL(78),TRP(270),MET(296),GLY(300)	GLN(115),SER(241),PHE(243),TRP(245)	GLN(115),LEU(119),PHE(243),SER(244),ALA(247),LEU(248)	GLY(41),ALA(44),PHE(45),LEU(48),TRP(301),LEU(305)
PdMATE35	MET(33),LYS(40),ASN(41),ASN(209),THR(212),SER(300),	ASN(34),ASN(41),ASN(67),ASP(149),SER(300)	ALA(60),TYR(71)	ARG(103),TRP(251),GLY(495),ALA(497),ASN(500)	ASN(93),GLU(250),LEU(469),ASP(475)	ALA(57),LEU(61),GLN(131),GLN(286),LEU(289),ALA(293)
*ISP: isosalipurposide; Km3G7G: kaempferol 3,7-di-O-glucoside; Ap7Neo: apigenin 7-O-neohesperidoside; Is3G: isorhamnetin 3-O-glucoside; Cyn: cynaroside; Qu3G: quercetin 3-O-galloylglucoside.

## Sheet: Sheet4
Table S4. Free energy changes resulting from mutations in key flavonoid-binding sites of PdMATE16 and PdMATE35.
Ligand	Pubmed ID	ΔΔG (Kcal/mol)
		PdMATE16-1 (TYR51Ala)	PdMATE16-2 (SER77Ala)	PdMATE16-3 (ILE81Leu)	PdMATE16-4 (GLY85Ala)	PdMATE16-5 (ILE269Leu)	PdMATE35-1 (MET33Leu)	PdMATE35-2 (LYS40Ala)	PdMATE35-3 (ASN41Ala)	PdMATE35-4 (ASN209Ala)	PdMATE35-5 (THR212Ala)	PdMATE35-6 (SER300Ala)
ISP	5318659	1.93	2.2	1.76	2.01	2.36	1.94	2.83	2.76	2.69	0.94	3.05
Ap7Neo	5282150	1.85	0.88	2.14	1.65	2.41	3.55	4.52	2.41	4.46	3.48	2.63
Cyn	5280637	1.93	1.95	1.34	1.46	1.54	1.4	1.41	0.44	0.5	1.45	0.72
Km3G7G	6325460	3.64	1.29	3.6	2.66	3.48	2.05	2.78	2.2	2.14	2.75	2.53
Is3G	5318645	1.13	1.31	0.75	1.27	1.84	0.88	2	0.86	1	1.3	0.51
Qu3G	5280804	2.55	1.3	1.72	2.11	2.11	1.24	1.69	1.13	1.1	2.35	1.95
*ISP: isosalipurposide; Km3G7G: kaempferol 3,7-di-O-glucoside; Ap7Neo: apigenin 7-O-neohesperidoside; Is3G: isorhamnetin 3-O-glucoside; Cyn: cynaroside; Qu3G: quercetin 3-O-galloylglucoside.
*The ΔΔG represents the mutational-induced free energy change. In protein science and molecular biology, this parameter is typically used to quantify the impact of amino acid substitutions on protein stability or binding affinity. A positive ΔΔG value is generally associated with reduced stability or diminished binding affinity, whereas a negative ΔΔG value correlates with enhanced stability or i…

## Sheet: Sheet5
Table S5. Comparison of codon preferences of candidate PdMATE genes with those of other plants and fungus.
Amino acids	Codons	Frequency of codon usage (1/1000)						Comparison of codon preference
		PdMATE	Ec	Sc	At	Nt	Zm	PdMATE/Ec	PdMATE/Sc	PdMATE/At	PdMATE/Nt	PdMATE/Zm
Ala	GCA	31.038	20.1	16.2	17.5	23.1	16.7	1.54418	1.91593	1.7736	1.34364	1.85856
	GCC	21.608	25.7	12.6	10.3	12.5	31.1	0.840778	1.71492	2.09786	1.72864	0.694791
	GCG	10.071	33.9	6.2	9	5.8	23.3	0.29708	1.62435	1.119	1.73638	0.432232
	GCU	32.961	15.2	21.2	28.3	31.2	21	2.16849	1.55476	1.1647	1.05644	1.56957
Arg	AGA	9.156	2	21.3	19	16	8.8	4.578	0.429859	0.481895	0.57225	1.04045
	AGG	5.31	1.1	9.2	11	12.2	14.8	4.82727	0.577174	0.482727	0.435246	0.358784
	CGA	1.465	3.5	3	6.3	5.3	4.4	0.418571	0.488333	0.23254	0.276415	0.332955
	CGC	1.74	22.3	2.6	3.8	3.9	14.3	0.0780269	0.669231	0.457895	0.446154	0.121678
	CGG	2.106	5.4	1.7	4.9	3.7	9.5	0.39	1.23882	0.429796	0.569189	0.221684
	CGU	3.021	21	6.4	9	7.5	6	0.143857	0.472031	0.335667	0.4028	0.5035
Asn	AAC	12.36	21.6	24.8	20.9	17.9	22.1	0.572222	0.498387	0.591388	0.690503	0.559276
	AAU	21.791	17.6	35.7	22.3	28	13.5	1.23812	0.610392	0.977175	0.77825	1.61415
Asp	GAC	5.677	19.1	20.2	17.2	16.9	32.1	0.297225	0.28104	0.330058	0.335917	0.176854
	GAU	14.283	32.2	37.6	36.6	36.9	22.9	0.443571	0.379867	0.390246	0.387073	0.623712
Cys	UGC	9.339	6.4	4.8	7.2	7.2	12.2	1.45922	1.94563	1.29708	1.29708	0.765492
	UGU	10.346	5.1	8.1	10.5	9.8	5.6	2.02863	1.27728	0.985333	1.05571	1.8475
Gln	CAA	21.242	15.4	27.3	19.4	20.7	13.2	1.37935	0.778095	1.09495	1.02618	1.60924
	CAG	14.283	29	12.1	15.2	15	23.7	0.492517	1.18041	0.939671	0.9522	0.602658
Glu	GAA	16.847	39.7	45.6	34.3	36	19.9	0.424358	0.369452	0.491166	0.467972	0.846583
	GAG	17.671	18	19.2	32.2	29.4	40.8	0.981722	0.920365	0.548789	0.601054	0.433113
Gly	GGA	31.221	7.9	10.9	24.2	23.2	13.4	3.95203	2.86431	1.29012	1.34573	2.32993
	GGC	14.649	29.8	9.8	9.2	11.2	30.3	0.491577	1.4948	1.59228	1.30795	0.483465
	GGG	17.488	11	6	10.2	10.5	15.4	1.58982	2.91467	1.71451	1.66552	1.13558
	GGU	20.967	24.7	23.9	22.2	22.3	14.1	0.848866	0.87728	0.944459	0.940224	1.48702
His	CAC	4.303	9.8	7.8	8.7	8.7	14.9	0.439082	0.551667	0.494598	0.494598	0.288792
	CAU	6.684	13	13.6	13.8	13.4	10.1	0.514154	0.491471	0.484348	0.498806	0.661782
Ile	AUA	25.362	4.2	17.8	12.6	14	8.4	6.03857	1.42483	2.01286	1.81157	3.01929
	AUC	20.601	25.2	17.2	18.5	13.9	22.7	0.8175	1.19773	1.11357	1.48209	0.907533
	AUU	35.067	30.4	30.1	21.5	27.8	13.8	1.15352	1.16502	1.63102	1.2614	2.54109
Leu	CUA	12.452	3.8	13.4	9.9	9.4	7.3	3.27684	0.929254	1.25778	1.32468	1.70575
	CUC	25.545	11.1	5.4	16.1	12.3	25.4	2.30135	4.73056	1.58665	2.07683	1.00571
	CUG	14.1	53.1	10.5	9.8	10.2	25.8	0.265537	1.34286	1.43878	1.38235	0.546512
	CUU	30.214	11	12.3	24.1	24	15.7	2.74673	2.45642	1.25369	1.25892	1.92446
	UUA	19.044	13.8	26.2	12.7	13.4	5.7	1.38	0.72687	1.49953	1.42119	3.34105
	UUG	30.306	13.6	27.2	20.9	22.3	13	2.22838	1.11419	1.45005	1.35901	2.33123
Lys	AAA	16.023	33.6	41.9	30.8	32.6	15.1	0.476875	0.382411	0.520227	0.491503	1.06113
	AAG	17.03	10.3	30.8	32.7	33.5	39.4	1.6534	0.552922	0.520795	0.508358	0.432234
Met	AUG	33.053	27.8	20.9	24.5	25	24.2	1.18896	1.58148	1.3491	1.32212	1.36583
Phe	UUC	25.27	16.5	18.4	20.7	18	25.1	1.53152	1.37337	1.22077	1.40389	1.00677
	UUU	31.405	22.2	26.1	21.8	25.1	12.6	1.41464	1.20326	1.4406	1.2512	2.49246
Pro	CCA	9.797	8.4	18.3	16.1	19.8	13.8	1.16631	0.535355	0.608509	0.494798	0.709928
	CCC	4.578	5.5	6.8	5.3	6.6	13.5	0.832364	0.673235	0.863774	0.693636	0.339111
	CCG	2.838	23.4	5.3	8.6	5	15.8	0.121282	0.535472	0.33	0.5676	0.17962
	CCU	9.614	7	13.5	18.7	18.7	12.6	1.37343	0.712148	0.514118	0.514118	0.763016
Ser	AGC	10.071	16.1	9.8	11.3	10	16.4	0.625528	1.02765	0.891239	1.0071	0.614085
	AGU	13.551	8.7	14.2	14	13.3	7.8	1.55759	0.954296	0.967929	1.01887	1.73731
	UCA	21.699	7	18.7	18.3	17.6	11	3.09986	1.16037	1.18574	1.2329	1.97264
	UCC	10.621	8.6	14.2	11.2	10.2	16.4	1.235	0.747958	0.948304	1.04127	0.647622
	UCG	5.402	8.9	8.6	9.3	5.3	10.7	0.606966	0.62814	0.58086	1.01925	0.50486
	UCU	17.945	8.4	23.5	25.2	20	12	2.13631	0.763617	0.712103	0.89725	1.49542
TER	UAA	1.007	2	1.1	0.9	1.1	0.5	0.5035	0.915455	1.11889	0.915455	2.014
	UAG	0.183	0.2	0.5	0.5	0.5	0.7	0.915	0.366	0.366	0.366	0.261429
	UGA	1.007	0.9	0.7	1.2	1	1.1	1.11889	1.43857	0.839167	1.007	0.915455
Thr	ACA	15.656	6.9	17.8	15.7	17.4	10.5	2.26899	0.879551	0.997197	0.89977	1.49105
	ACC	11.994	23.5	12.7	10.3	9.7	16.6	0.510383	0.944409	1.16447	1.23649	0.72253
	ACG	5.402	14.4	8	7.7	4.5	11	0.375139	0.67525	0.701558	1.20044	0.491091
	ACU	16.297	8.8	20.3	17.5	20.3	10.7	1.85193	0.802808	0.931257	0.802808	1.52308
Trp	UGG	29.94	15.2	10.4	12.5	12.2	13	1.96974	2.87885	2.3952	2.4541	2.30308
Tyr	UAC	15.107	12.2	14.8	13.7	13.5	19.4	1.23828	1.02074	1.1027	1.11904	0.778711
	UAU	16.847	16.1	18.8	14.6	17.8	9.5	1.0464	0.896117	1.1539	0.946461	1.77337
Val	GUA	13.825	10.9	11.8	9.9	11.4	6.4	1.26835	1.17161	1.39646	1.21272	2.16016
	GUC	17.305	15.3	11.8	12.8	11.1	21	1.13105	1.46653	1.35195	1.55901	0.824048
	GUG	28.108	26.3	10.8	17.4	16.7	25.5	1.06875	2.60259	1.6154	1.68311	1.10227
	GUU	28.108	18.2	22.1	27.2	26.8	15.7	1.5444	1.27186	1.03338	1.04881	1.79032
*Pd: P.delavayi; Ec: E.coli; Sc: S.cerevisiae; At: A. thaliana; Nt: N.tabacum; Zm: Z.mays.
*The underline indicates a significant difference in the frequency of codon usage.

## Sheet: Sheet6
Table S6. Accession numbers of genes used in this study.
Gene name	Genbank accession number	Species
AT1G11670	NP_172632.1	Arabidopsis thaliana
AT1G12950	NP_172755.1	Arabidopsis thaliana
AT1G15150	NP_001323009.1	Arabidopsis thaliana
AT1G15160	NP_172968.1	Arabidopsis thaliana
AT1G15170	NP_001322866.1	Arabidopsis thaliana
AT1G15180	NP_001117293.1	Arabidopsis thaliana
AT1G23300	NP_173744.1	Arabidopsis thaliana
AT1G33080	NP_973955.1	Arabidopsis thaliana
AT1G33090	NP_174585.1	Arabidopsis thaliana
AT1G33100	NP_174586.2	Arabidopsis thaliana
AT1G33110	NP_001031133.1	Arabidopsis thaliana
AT1G47530	NP_001322625.1	Arabidopsis thaliana
AT1G51340	NP_001322504.1	Arabidopsis thaliana
AT1G58340	NP_564731.1	Arabidopsis thaliana
AT1G61890	NP_001321717.1	Arabidopsis thaliana
AT1G64820	NP_176662.1	Arabidopsis thaliana
AT1G66760	NP_001321858.1	Arabidopsis thaliana
AT1G66780	NP_176850.2	Arabidopsis thaliana
AT1G71140	NP_177270.1	Arabidopsis thaliana
AT1G71870	NP_177332.1	Arabidopsis thaliana
AT1G73700	NP_177511.1	Arabidopsis thaliana
AT2G04040	NP_178491.1	Arabidopsis thaliana
AT2G04050	NP_178492.1	Arabidopsis thaliana
AT2G04070	NP_178496.2	Arabidopsis thaliana
AT2G04080	NP_001324727.1	Arabidopsis thaliana
AT2G04090	NP_178498.2	Arabidopsis thaliana
AT2G04100	NP_001324928.1	Arabidopsis thaliana
AT2G21340	NP_565509.4	Arabidopsis thaliana
AT2G34360	NP_001324516.1	Arabidopsis thaliana
AT2G38330	NP_181367.2	Arabidopsis thaliana
AT2G38510	NP_181385.1	Arabidopsis thaliana
AT3G03620	NP_001327451.1	Arabidopsis thaliana
AT3G08040	NP_001319499.1	Arabidopsis thaliana
AT3G21690	NP_188806.1	Arabidopsis thaliana
AT3G23550	NP_188997.1	Arabidopsis thaliana
AT3G23560	NP_001327615.1	Arabidopsis thaliana
AT3G26590	NP_001326875.1	Arabidopsis thaliana
AT3G59030	NP_001325700.1	Arabidopsis thaliana
AT4G00350	NP_567173.3	Arabidopsis thaliana
AT4G21903	NP_001329100.1	Arabidopsis thaliana
AT4G21910	NP_001320028.1	Arabidopsis thaliana
AT4G22790	NP_194010.1	Arabidopsis thaliana
AT4G23030	NP_194034.1	Arabidopsis thaliana
AT4G25640	NP_001329321.1	Arabidopsis thaliana
AT4G29140	NP_194643.1	Arabidopsis thaliana
AT4G38380	NP_001329857.1	Arabidopsis thaliana
AT4G39030	NP_195614.2	Arabidopsis thaliana
AT5G10420	NP_196604.2	Arabidopsis thaliana
AT5G17700	NP_001330412.1	Arabidopsis thaliana
AT5G19700	NP_197471.1	Arabidopsis thaliana
AT5G38030	NP_198619.1	Arabidopsis thaliana
AT5G44050	NP_199218.1	Arabidopsis thaliana
AT5G49130	NP_199724.1	Arabidopsis thaliana
AT5G52050	NP_200018.1	Arabidopsis thaliana
AT5G52450	NP_200058.1	Arabidopsis thaliana
AT5G65380	NP_201341.1	Arabidopsis thaliana
NtMATE21	XP_016475205.1	Nicotiana tabacum
NtMATE22	XP_016477351.1	Nicotiana tabacum
MtMATE1	ACX37118	Medicago truncatula
MtMATE2	ADV04045	Medicago truncatula
TT12	AT3G59030.1	Arabidopsis thaliana
VvAM1	ACN88706.1	Vitis vinifera
VvAM3	ACN91542.1	Vitis vinifera
MdMATE1	ADO22710.1	Malus domestica
MdMATE2	ADO22712.1	Malus domestica
VvMATE1	CAO69962	Vitis vinifera
VvMATE2	CAO69963	Vitis vinifera
PdMATE15	/	P. delavayi var. Lutea.
PdMATE16	/	P. delavayi var. Lutea.
PdMATE18	/	P. delavayi var. Lutea.
PdMATE35	/	P. delavayi var. Lutea.

## Sheet: Sheet7
Table S7. Primers used in this study.
Gene name	Forward primer (5'→3')	Reverse primer (5'→3')	Restriction sites (5'/3')	Application	Vector
PdMATE15	AGTAAGGGTTTCAAATGAGC	CAATATCCAGAAGAAGAGGC	/	PCR/RT-qPCR identification and gene expression by RT-qPCR	/
PdMATE16	GACTGCTTTGGCTCTTCATA	AATCCACTCCATCCCTCACA	/	PCR/RT-qPCR identification and gene expression by RT-qPCR	/
PdMATE18	CTATACACCCTCTTCCTCCTT	AGTGCCTAGATGACCACAGA	/	PCR/RT-qPCR identification and gene expression by RT-qPCR	/
PdMATE35	GATGAATTTGATGGGTTATG	AGAGTAGCCTGTTATGTTGG	/	PCR/RT-qPCR identification and gene expression by RT-qPCR	/
PdMATE16	ATGGAGGCTCCGCTTATC	TTACACACTAGCAACTATCTTCTCG	/	Full-length amplification by PCR	/
PdMATE35	ATGGTGGCAGCAGAAAAAACAC	CTACAAAATCAACTTGTTTGACGAAGC	/	Full-length amplification by PCR	/
PdMATE16	cgggggactcttgaccatggATGGAGGCTCCGCTTATCGT	agttcttctcctttactagtTTACACACTAGCAACTATCTTCTCG	NcoI/SpeⅠ	Vector construction for overexpression by PCR	pCAMBIA1302
PdMATE35	cgggggactcttgaccatggATGGTGGCAGCAGAAAAAACACA	agttcttctcctttactagtCTACAAAATCAACTTGTTTGACGAA	NcoI/SpeⅠ	Vector construction for overexpression by PCR	pCAMBIA1302
PdMATE16	tgagtaaggttaccgaattcGACTGCTTTGGCTCTTCATAGTT	gtgagctcggtaccggatccAATCAACTGCAATCACTGCATTGCT	EcoRI/BamHI	Vector construction for virus-induced gene silencing by PCR	pTRV2
PdMATE35	tgagtaaggttaccgaattcGATGAATTTGATGGGTTATGTCAAA	gtgagctcggtaccggatccAGTAATCCAATGGGTACAGAGGTAA	EcoRI/BamHI	Vector construction for virus-induced gene silencing by PCR	pTRV2
TRV1	ACTAACCTGGGCGAAGGACAC	CGGACTCAGATGCCGAATACA	/	Vector construction for virus-induced gene silencing by PCR	pTRV2
TRV2	TGAGGGAAAAGTAGAGAAC	ACAACACAAACAAAGTCCGT	/	Vector construction for virus-induced gene silencing by PCR	pTRV2
PP2A	TGATTACTTGCCCCTCACAGCC	CATAACAGGTCGCACATTGGTC	/	RT-qPCR identification and gene expression by RT-qPCR	/
CHS	AGACAATTCTTCCGGACTCAGAC	AGCTTCTCCTCTTTCAATCCGAG	/	RT-qPCR identification and gene expression by RT-qPCR	/
CHI	AGGAGCTGGCCGAAGATGACAA	TCTCCAGTTGCACGCCATACT	/	RT-qPCR identification and gene expression by RT-qPCR	/
CHR	GGAAGAGTGTTTTAGACTGGGCT	GAAGAATCCATCACTGCAGAGGA	/	RT-qPCR identification and gene expression by RT-qPCR	/
THC2’GT	AGCAGACATTTTGGCGTGGC	TGCGCTCCAGTCCATTTGCA	/	RT-qPCR identification and gene expression by RT-qPCR	/
F3H	TCAGGCTACTAGAGATGGTGGAA	GGTTCTGGAACGTAGCTATCGAT	/	RT-qPCR identification and gene expression by RT-qPCR	/
F3'H	GCTTCCTCTCCTTTATTCAACGC	ATCAGTGGTCCATAACTACGAGC	/	RT-qPCR identification and gene expression by RT-qPCR	/
FNS	CTGTCAGCCCTCCTTATCCATAC	CTTTTGCGAGTTCAGGACTTGAG	/	RT-qPCR identification and gene expression by RT-qPCR	/
FLS	TGGGTGGTGATGAGTTGATCTAC	GCTCACAATCTTCAACTGGTCAC	/	RT-qPCR identification and gene expression by RT-qPCR	/
DFR	GTTGAGGCAATGTCTACAAGCAG	TGTATAGTCTTTCGATCCCAGCG	/	RT-qPCR identification and gene expression by RT-qPCR	/
ANS	GAATAATGCTAGTGGGCAGCTTG	TCCTTCTTCTAGTCCTAAGCCGA	/	RT-qPCR identification and gene expression by RT-qPCR	/
UFGT	CGCTCTACGCAGAACAAAAGATG	CACTTGAGAGCCAATTCCGAAAG	/	RT-qPCR identification and gene expression by RT-qPCR	/
NtTubA1	CTCCTATGCTCCTGTCATTTC	GGCGAGGATCACACTTAAC	/	RT-qPCR identification and gene expression by RT-qPCR	/
NtCHS	TGACACCCACTTGGATAGTTTAG	CGACCTCTGGAATTGGATCAG	/	RT-qPCR identification and gene expression by RT-qPCR	/
NtCHI	CTTTTCTCGCCGCTAAATG	TTTCTGCCACCTTCTCTG	/	RT-qPCR identification and gene expression by RT-qPCR	/
NtF3H	CAAGGCATGTGTGGATATGG	TGTGTCGTTTCAGTCCAAGG	/	RT-qPCR identification and gene expression by RT-qPCR	/
NtF3'H	AGGCTCAACACTTCTCGT	CATCAACTTTGGGCTTCT	/	RT-qPCR identification and gene expression by RT-qPCR	/
NtDFR	AACCAACAGTCAGGGGAATG	TTGGACATCGACAGTTCCAG	/	RT-qPCR identification and gene expression by RT-qPCR	/
NtANS	TGGCGTTGAAGCTCATACTG	GGAATTAGGCACACACTTTGC	/	RT-qPCR identification and gene expression by RT-qPCR	/
NtUFGT	GAGTGCATTGGATGCCTTTT	CCAGCTCCATTAGGTCCTTG	/	RT-qPCR identification and gene expression by RT-qPCR	/

## Sheet: Sheet8
Table S8. The structural genes used in the quantitative experiments of this study and their correlations with flavonoids.
Gene name	Pigment	coefficient (r)	p
CHS	Flavonoids	0.99888	0.0301271
CHI	/	/	/
CHR	Chalcones	-0.989857	0.0907491
THC2’GT	Flavonols	0.82798	0.37898
F3H	Anthocyanidins	0.78891	0.421291
F3'H	Chalcones	0.964047	0.171227
FNS	Flavones	0.905543	0.278928
FLS	Flavonols	0.994202	0.0685861
DFR	Anthocyanidins	0.999987	0.00323149
ANS	Anthocyanidins	0.878927	0.316521
UFGT	Anthocyanidins	0.999932	0.00743104

## Sheet: Sheet9
Table S9. The content of flavonoids in the petals of different flowering periods of P.delavayi var. lutea.
Pigment	S1	S2	S3
Flavonoids	18.5154	25.7799	24.4698
Flavonols	9.98044	12.935	10.1228
Flavones	7.27773	10.776	11.5136
Chalcones	0.32067	0.49068	0.71068
Anthocyanidins	0.0871	0.16212	0.0879
*Content (mg/g FW)

## Sheet: Sheet10
Table S10. Details of the compounds involved in this study.
Index	Compounds	Class I	Class II	Formula	Q1 (Da)	Q3 (Da)	Molecular weight (Da)	CAS	cpd_ID
Hmgp002148	Nepetin-7-O-alloside*	Flavonoids	Flavones	C22H22O12	479.12	317.06	478.111	-	-
PDP155660	Scutellarein 6-glucoside*	Flavonoids	Flavones	C21H20O11	449.11	287.06	448.101	-	-
Zmxp004480	Chrysoeriol-7-O-gentiobioside*	Flavonoids	Flavones	C28H32O16	625.18	301.07	624.169	-	-
PDP212759	7-{[6,6'-bis(hydroxymethyl)-[2,2'-bioxane]-3,3',4,4',5,5'-hexyl]oxy}-5-hydroxy-2-(4-hydroxy-3-methoxyphenyl)-4H-chromen-4-one*	Flavonoids	Flavones	C28H32O16	625.176	301.072	624.169	-	-
MWStz539	Chrysoeriol-7-O-glucoside	Flavonoids	Flavones	C22H22O11	461.11	299.06	462.116	19993-32-9	-
Ybnn007052	Norartocarpetin	Flavonoids	Flavones	C15H10O6	285.04	285.04	286.048	520-30-9	-
MWSHY0197	Oroxin B	Flavonoids	Flavones	C27H30O15	595.17	271.07	594.159	114482-86-9	-
pmp000579	Diosmetin-7-O-galactoside*	Flavonoids	Flavones	C22H22O11	463.12	301.07	462.116	-	-
MWSslk237	Homoplantaginin*	Flavonoids	Flavones	C22H22O11	463.13	301.07	462.116	17680-84-1	C17762
PDP152672	Stachannin:Scutellarein 4'-methyl ether 7-O-glucuronide:Scutellarein 4'-methyl ether 7-glucoside*	Flavonoids	Flavones	C22H22O11	463.12	301.07	462.116	35536-70-0	-
MWStz610	Diosmetin-7-O-beta-D-glucopyranoside*	Flavonoids	Flavones	C22H22O11	463.12	301.07	462.116	20126-59-4	-
MWStz585	Nepetin-7-O-glucoside(Nepitrin)*	Flavonoids	Flavones	C22H22O12	477.1	315.05	478.111	569-90-4	-
ZBN0232	Chrysoeriol-7-O-rutinoside	Flavonoids	Flavones	C28H32O15	607.17	299.05	608.174	-	-
Rdp03033	8-Hydroxyluteolin 3'-methyl ether 7-glucoside*	Flavonoids	Flavones	C22H22O12	479.12	317.07	478.111	-	-
Yaap006655	2alpha-(3,4,5-Trihydroxyphenyl)-4beta-(2,4,6-trihydroxyphenyl)chroman-3alpha,5,7-triol	Flavonoids	Flavones	C21H18O10	431.1	287.06	430.09	-	-
pmb0608	Chrysoeriol-7-O-(6''-malonyl)glucoside*	Flavonoids	Flavones	C25H24O14	549.12	301.07	548.117	-	-
PDP026306	3-{[6,6'-bis(hydroxymethyl)-[2,2'-bioxane]-3,3',4,4',5,5'-hexyl]oxy}-5,7-dihydroxy-2-(4-methoxyphenyl)-4H-chromen-4-one*	Flavonoids	Flavones	C28H32O16	625.175	301.07	624.169	-	-
Zmzp004111	3'-O-Methyltricetin*	Flavonoids	Flavones	C16H12O7	317.06	302.04	316.058	-	C19739
Zmxp002867	Chrysoeriol-5,7-di-O-glucoside*	Flavonoids	Flavones	C28H32O16	625.17	301.07	624.169	-	-
PDP002602	6-Hydroxykaempferol 3-glucoside*	Flavonoids	Flavones	C21H20O12	465.1	303.05	464.096	-	-
Rdp03101	2-(3-Methoxy-4-hydroxyphenyl)-6-[3-O-(beta-D-glucopyranosyl)-beta-D-glucopyranosyl]-5,7-dihydroxy-4H-1-benzopyran-4-one	Flavonoids	Flavones	C28H32O16	625.18	463.12	624.169	-	-
Wasdp03092	Isoscoparin 2''-O-glucoside*	Flavonoids	Flavones	C28H32O16	625.17	463.13	624.169	97605-25-9	-
HJAP026	Chrysoeriol-6-C-glucoside-4'-O-glucoside*	Flavonoids	Flavones	C28H32O16	625.18	463.13	624.169	-	-
Xmyp005654	Kaempferol-4'-O-glucoside*	Flavonoids	Flavonols	C21H20O11	449.11	287.06	448.101	52222-74-9	-
PDP151666	kaempferol 5-O-beta-D-glucopyranoside*	Flavonoids	Flavonols	C21H20O11	449.11	287.06	448.101	-	-
mws1290	Tribuloside*	Flavonoids	Flavonols	C30H26O13	593.13	285.04	594.137	20316-62-5	C17140
ZBN0144	6-Methoxykaempferol-3-O-glucoside*	Flavonoids	Flavonols	C22H22O12	477.1	315.05	478.111	63422-27-5	-
Lmmp003091	Multinoside A*	Flavonoids	Flavonols	C27H30O16	611.16	303.05	610.153	59262-54-3	C17563
PDP002581	Isokaempferide 7-glucoside*	Flavonoids	Flavonols	C22H22O11	463.12	301.08	462.116	13454-27-8	-
Lmjp003655	6-C-MethylKaempferol-3-glucoside*	Flavonoids	Flavonols	C22H22O11	463.12	301.08	462.116	-	-
Zbpp001992	Isorhamnetin-3-O-Glucoside*	Flavonoids	Flavonols	C22H22O12	479.12	317.07	478.111	5041-82-7	C22589
PDP104304	7-Methylcornithiol-3-(6''-benzoyl)glucosid	Flavonoids	Flavonols	C29H26O12	567.15	301.07	566.142	-	-
Lmcp003402	Tamarixetin-3-O-glucoside (Tamarixin)*	Flavonoids	Flavonols	C22H22O12	479.12	317.06	478.111	27542-39-8	-
Lmfn004036	Morin 3-alpha-L-lyxopyranoside*	Flavonoids	Flavonols	C20H18O11	433.08	300.03	434.085	-	-
PDP243769	3,5-dihydroxy-2-[3-hydroxy-4-[(2S,3R,4S,5S,6R)-3,4,5-trihydroxy-6-(hydroxymethyl)oxan-2-yl]oxyphenyl]-7-methoxychromen-4-one	Flavonoids	Flavonols	C22H22O12	479.12	317.07	478.111	-	-
Lmfn004065	Morin-3-O-arabinoside*	Flavonoids	Flavonols	C20H18O11	433.08	300.03	434.085	-	-
Zbqn006065	Datiscetin	Flavonoids	Flavonols	C15H10O6	285.04	133.03	286.048	480-15-9	C10036
Hmcp002316	Isorhamnetin-3-O-arabinoside	Flavonoids	Flavonols	C21H20O11	449.11	317.06	448.101	-	-
Rdp04293	Quercetin 4'-(6''-galloylglucoside)*	Flavonoids	Flavonols	C28H24O16	617.12	303.06	616.106	-	-
mws4183	Quercetin-3-O-arabinoside	Flavonoids	Flavonols	C20H18O11	433.08	300.03	434.085	22255-13-6	-
PDP151716	Herbacetin 3-glucoside*	Flavonoids	Flavonols	C21H20O12	465.1	303.05	464.096	-	-
PDP065806	Isoquercetrin*	Flavonoids	Flavonols	C21H20O12	465.1	303.05	464.096	-	-
MWSHY0199	Quercetin-3-O-(6''-O-galloyl)galactoside*	Flavonoids	Flavonols	C28H24O16	617.11	303.05	616.106	53171-28-1	-
PDP240260	kaempferide 3-glucopyranosyl-2'-rhamnoside	Flavonoids	Flavonols	C28H32O15	609.18	301.07	608.174	-	-
Lmdp003171	Azalein (Azaleatin-3-O-rhamnoside)	Flavonoids	Flavonols	C22H22O11	463.12	317.07	462.116	29028-02-2	-
Xmyp005599	Kaempferol-3-O-galactoside-4'-O-glucoside	Flavonoids	Flavonols	C27H30O16	611.16	287.06	610.153	-	-
ZBN0376	Myricetindiglucoside	Flavonoids	Flavonols	C27H30O18	641.14	479.09	642.143	-	-
mws0913	Kaempferol-3-O-galactoside (Trifolin)*	Flavonoids	Flavonols	C21H20O11	447.09	285.04	448.101	23627-87-4	C12626
Zbdp005176	Scandione	Flavonoids	Chalcones	C16H12O7	317.07	153.05	316.058	-	-
MWStz490	Marein	Flavonoids	Chalcones	C21H22O11	449.11	287.06	450.116	535-96-6	-
